# Supplementary material for: Dinosaur skull geometry does not follow functional optimization trends but facilitates adaptability
Source: iScience. 2025 Nov 19;28(12):114115. doi: 10.1016/j.isci.2025.114115 (PMC12704260; doi:10.1016/j.isci.2025.114115)
Supplement: Document S1. Table S1 [file mmc1.csv]

Species	Rostrum contribution [%]	Orbit contribution [%]	Braincase contribution [%]	Skull length [mm]	Skull height [mm]	Skull ratio	group	Taxonomic group 1	Taxonomic group 2	Diet	Age	Period	Reference
Abelisaurus comahuensis	65.25	16.05	18.7	1400	569	2.5	Theropoda	Saurischia	Theropoda	Carnivore	Albian	Cretaceous	Novas, F. E., Agnolín, F. L., Ezcurra, M. D., Porfiri, J., & Canale, J. I. (2013). Evolution of the carnivorous dinosaurs during the Cretaceous: the evidence from Patagonia. Cretaceous Research, 45, 174-215.
Abydosaurus mcintoshi	58.24	32.02	9.74	300	154	2.0	Sauropoda	Saurischia	Sauropoda	Herbivore	Albian	Cretaceous	Chure, D., Britt, B. B., Whitlock, J. A., & Wilson, J. A. (2010). First complete sauropod dinosaur skull from the Cretaceous of the Americas and the evolution of sauropod dentition. Naturwissenschaften, 97, 379-391.
Acristavus gagslarsoni	58.16	21.05	20.79	520	289	1.8	Ornithopoda	Ornithischia	Ornithopoda	Herbivore	Campanian	Cretaceous	Gates, T. A., Horner, J. R., Hanna, R. R., & Nelson, C. R. (2011). New unadorned hadrosaurine hadrosaurid (Dinosauria, Ornithopoda) from the Campanian of North America. Journal of Vertebrate Paleontology, 31(4), 798-811.
Acrocanthosaurus atokensis	70.09	14.27	15.64	1240	519	2.4	Theropoda	Saurischia	Theropoda	Carnivore	Aptian to Albian	Cretaceous	Currie, P. J., & Carpenter, K. (2000). A new specimen of Acrocanthosaurus atokensis (Theropoda, Dinosauria) from the lower cretaceous antlers formation (lower cretaceous, aptian) of Oklahoma, USA. Geodiversitas, 22(2), 207-246.
Adeopapposaurus mognai	47.65	31.6	20.75	122	44	2.8	Sauropodomorpha	Saurischia	Sauropodomorpha	Omnivore	Hettangian	Jurassic	Martínez, R. N. (2009). Adeopapposaurus mognai, gen. et sp. nov.(Dinosauria: Sauropodomorpha), with comments on adaptations of basal Sauropodomorpha. Journal of Vertebrate Paleontology, 29(1), 142-164.
Akainacephalus johnsoni	54.58	22.26	23.16	530	275	1.9	Thyreophora	Ornithischia	Thyreophora	Herbivore	Campanian	Cretaceous	Wiersma, J. P., & Irmis, R. B. (2018). A new southern Laramidian ankylosaurid, Akainacephalus johnsoni gen. et sp. nov., from the upper Campanian Kaiparowits Formation of southern Utah, USA. PeerJ, 6, e5016.
Allosaurus fragilis	63.71	15.57	20.72	810	377	2.2	Theropoda	Saurischia	Theropoda	Carnivore	Kimmeridgian	Jurassic	Chure, D. J., & Loewen, M. A. (2020). Cranial anatomy of Allosaurus jimmadseni, a new species from the lower part of the Morrison Formation (Upper Jurassic) of Western North America. PeerJ, 8, e7803.
Allosaurus jimmadseni	64.27	16.41	19.32	620	230	2.7	Theropoda	Saurischia	Theropoda	Carnivore	Kimmeridgian	Jurassic	Chure, D. J., & Loewen, M. A. (2020). Cranial anatomy of Allosaurus jimmadseni, a new species from the lower part of the Morrison Formation (Upper Jurassic) of Western North America. PeerJ, 8, e7803.
Almas ukhaa	51.77	31.82	16.41	80	29	2.8	Paraves	Saurischia	Paraves	Carnivore	Campanian	Cretaceous	Pei, R., Norell, M. A., Barta, D. E., Bever, G. S., Pittman, M., & Xu, X. (2017). Osteology of a new late Cretaceous troodontid specimen from Ukhaa Tolgod, Ömnögovi Aimag, Mongolia. American Museum Novitates, 2017(3889), 1-47.
Altirhinus kurzanovi	59.41	18.31	22.28	760	321	2.4	Ornithopoda	Ornithischia	Ornithopoda	Herbivore	Albian	Cretaceous	Norman, D. (1998). On asian ornithopods (dinosauria: ornithischia). Zoological journal of the Linnean Society, 122, 291.
Anchiceratops longirostris	58.07	15.3	26.63	840	398	2.1	Ceratopsidae	Ornithischia	Ceratopsidae	Herbivore	Campanian	Cretaceous	Mallon, J. C., Holmes, R., Eberth, D. A., Ryan, M. J., & Anderson, J. S. (2011). Variation in the skull of Anchiceratops (Dinosauria, Ceratopsidae) from the Horseshoe Canyon Formation (Upper Cretaceous) of Alberta. Journal of Vertebrate Paleontology, 31(5), 1047-1071.
Anchiornis huxleyi	51.93	26.96	21.12	48	22	2.2	Paraves	Saurischia	Paraves	Carnivore	Oxfordian	Jurassic	Pei, R., Li, Q., Meng, Q., Norell, M. A., & Gao, K. Q. (2017). New specimens of Anchiornis huxleyi (Theropoda: Paraves) from the Late Jurassic of northeastern China. Bulletin of the American Museum of Natural History, 2017(411), 1-67.
Anchisaurus polyzelus	43.93	30.98	25.08	110	44	2.5	Sauropodomorpha	Saurischia	Sauropodomorpha	Omnivore	Hettangian	Jurassic	Yates, A. M. (2010). A revision of the problematic sauropodomorph dinosaurs from Manchester, Connecticut and the status of Anchisaurus Marsh. Palaeontology, 53(4), 739-752.
Ankylosaurus magniventris	54.08	17.47	28.45	486	293	1.7	Thyreophora	Ornithischia	Thyreophora	Herbivore	Maastrichtian	Cretaceous	Carpenter, K. (2004). Redescription of Ankylosaurus magniventris Brown 1908 () from the Upper Cretaceous of the Western Interior of North America. Canadian Journal of Earth Sciences, 41(8), 961-986.
Apatosaurus louisae	62.55	26.22	11.24	460	249	1.9	Sauropoda	Saurischia	Sauropoda	Herbivore	Kimmeridgian to Tithonian	Jurassic	Carpenter, K. (2010). Species concept in North American stegosaurs. Swiss Journal of Geosciences, 103, 155-162.
Aquilops americanus	33.75	38.75	27.5	80	37	2.2	Ceratopsidae	Ornithischia	Ceratopsidae	Herbivore	Albian	Cretaceous	Farke, A. A., Maxwell, W. D., Cifelli, R. L., & Wedel, M. J. (2014). A ceratopsian dinosaur from the Lower Cretaceous of western North America, and the biogeography of Neoceratopsia. PLOS one, 9(12).
Archaeoceratops oshimai	29.33	40	30.67	150	79	1.9	Ceratopsidae	Ornithischia	Ceratopsidae	Herbivore	Aptian to Albian	Cretaceous	You, H., & Dodson, P. (2003). Redescription of neoceratopsian dinosaur Archaeoceratops and early evolution of Neoceratopsia. Acta Palaeontologica Polonica, 48(2).
Archaeopteryx lithographica	55.05	33.55	11.4	42	17	2.4	Paraves	Saurischia	Paraves	Omnivore	Kimmeridgian to Tithonian	Jurassic	Wellnhofer, P. (1974). Das Fünfte Skelettexemplar von Archaeopteryx. Palaeontographica A 147: 169—216.. 1985. Remarks on the digit and pubis problems of Archaeopteryx.
Arrhinoceratops brachyops	56.88	21.38	21.75	538	285	1.9	Ceratopsidae	Ornithischia	Ceratopsidae	Herbivore	Maastrichtian	Cretaceous	Parks, W. A. (1925). Arrhinoceratops brachyops: a new genus and species of ceratopsia from the Edmonton formation of Alberta. Univ. Library.
Asfaltovenator vialidadi	67.24	11.54	21.21	520	215	2.4	Theropoda	Saurischia	Theropoda	Carnivore	Toarcian to Bajocian	Jurassic	Rauhut, O. W., & Pol, D. (2019). Probable basal allosauroid from the early Middle Jurassic Cañadón Asfalto Formation of Argentina highlights phylogenetic uncertainty in tetanuran theropod dinosaurs. Scientific Reports, 9(1), 1-9.
Asiatyrannus xui	62.2	16.3	21.56	468	213	2.2	Tyrannosauroidea	Saurischia	Tyrannosauroidea	Carnivore	Maastrichtian	Cretaceous	Zheng, W., Jin, X., Xie, J., & Du, T. (2024). The first deep-snouted tyrannosaur from Upper Cretaceous Ganzhou City of southeastern China. Scientific Reports, 14(1), 16276.
Auroraceratops rugosus	30.32	26.82	42.86	230	124	1.9	Ceratopsidae	Ornithischia	Ceratopsidae	Herbivore	Aptian to Albian	Cretaceous	You, H., Li, D., Ji, Q., Lamanna, M. C., & Dodson, P. (2005). On a new genus of basal neoceratopsian dinosaur from the Early Cretaceous of Gansu Province, China. Acta Geologica Sinica, 79(5), 593-597.
Bactrosaurus johnsoni	58.31	21.45	20.24	380	136	2.8	Ornithopoda	Ornithischia	Ornithopoda	Herbivore	Turonian to Campanian	Cretaceous	Godefroit, P., Dong, Z. M., Bultynck, P., Li, H., & Feng, L. (1998). New Bactrosaurus (Dinosauria: Hadrosauroidea) material from Iren Dabasu (Inner Mongolia, PR China). Bulletin de l’Institut Royal des Sciences Naturelles de Belgique, Sciences de la Terra, 68(Supplement), 3-70.
Bagaceratops rozhdestvenskyi	39.53	30.23	30.23	172	63	2.7	Ceratopsidae	Ornithischia	Ceratopsidae	Herbivore	Campanian	Cretaceous	Alifanov, V. R. (2003). Two new dinosaurs of the infraorder Neoceratopsia (Ornithischia) from the Upper Cretaceous of the Nemegt depression, Mongolian People's Republic. Paleontological Journal, 37(5), 524-534.
Bambiraptor feinbergi	53.56	32.58	13.86	114	35	3.2	Paraves	Saurischia	Paraves	Carnivore	Maastrichtian	Cretaceous	Burnham, D. A., Derstler, K. L., Currie, P. J., Bakker, R. T., Zhou, Z., & Ostrom, J. H. (2000). Remarkable new birdlike dinosaur (Theropoda: Maniraptora) from the Upper Cretaceous of Montana.
Banji long	33.41	29.82	36.77	60	40	1.5	Oviraptorosauria	Saurischia	ManiraptoriformesH	Omnivore	Maastrichtian	Cretaceous	Xu, X., & Han, F. L. (2010). A new oviraptorid dinosaur (Theropoda: Oviraptorosauria) from the Upper Cretaceous of China. Vertebrata PalAsiatica, 48(1), 11-8.
Berthasaura leopoldinae	44.9	39.91	15.18	86	46	1.9	Theropoda	Saurischia	Theropoda	Herbivore	Aptian to Albian	Cretaceous	de Souza, G. A., Soares, M. B., Weinschütz, L. C., Wilner, E., Lopes, R. T., de Araújo, O. M. O., & Kellner, A. W. A. (2021). The first edentulous ceratosaur from South America. Scientific reports, 11(1), 1-15.
Bistahieversor sealeyi	62.24	14.8	22.96	593	239	2.5	Tyrannosauroidea	Saurischia	Tyrannosauroidea	Carnivore	Maastrichtian	Cretaceous	Carr, T. D., & Williamson, T. E. (2010). Bistahieversor sealeyi, gen. et sp. nov., a new tyrannosauroid from New Mexico and the origin of deep snouts in Tyrannosauroidea. Journal of vertebrate Paleontology, 30(1), 1-16.
Bisticeratops froeseorum	64.04	18.3	17.66	925	514	1.8	Ceratopsidae	Ornithischia	Ceratopsidae	Herbivore	Campanian	Cretaceous	Dalman, S., Jasinski, S., & Lucas, S. (2022). A New Chasmosaurine Ceratopsid from the Upper Cretaceous (Campanian) Farmington Member of the Kirtland Formation, New Mexico. New Mexico Museum of Natural History and Science Bulletin, 90, 127-153.
Bolong yixianensis	52.56	17.09	30.34	435	184	2.4	Ornithopoda	Ornithischia	Ornithopoda	Herbivore	Barremian	Cretaceous	Wenhao, W., & Godefroit, P. (2012). Anatomy and relationships of Bolong yixianensis, an Early Cretaceous iguanodontid dinosaur from western Liaoning, China. Bernissart dinosaurs and Early Cretaceous terrestrial ecosystems, 293, 293-333.
Borealopelta markmitchelli	61.19	16.17	22.64	342	166	2.1	Thyreophora	Ornithischia	Thyreophora	Herbivore	Aptian	Cretaceous	Brown, C. M., Henderson, D. M., Vinther, J., Fletcher, I., Sistiaga, A., Herrera, J., & Summons, R. E. (2017). An exceptionally preserved three-dimensional armored dinosaur reveals insights into coloration and Cretaceous predator-prey dynamics. Current Biology, 27(16), 2514-2521.
Brachyceratops montanensis	45.15	25.15	29.3	330	200	1.7	Ceratopsidae	Ornithischia	Ceratopsidae	Herbivore	Maastrichtian	Cretaceous	Gilmore, C. W. (1939). Ceratopsian dinosaurs from the Two Medicine Formation, Upper Cretaceous of Montana. Proceedings of the United States National Museum.
Brachylophosaurus canadensis	59.26	22.35	18.39	796	348	2.3	Ornithopoda	Ornithischia	Ornithopoda	Herbivore	Campanian	Cretaceous	Prieto-Marquez, A. (2005). New information on the cranium of Brachylophosaurus canadensis (Dinosauria, Hadrosauridae), with a revision of its phylogenetic position. Journal of Vertebrate Paleontology, 25(1), 144-156.
Buriolestes schultzi	50.81	30.78	18.41	117	36	3.2	Sauropodomorpha	Saurischia	Sauropodomorpha	Carnivore	Carnian	Triassic	Müller, R. T., Langer, M. C., Bronzati, M., Pacheco, C. P., Cabreira, S. F., & Dias-Da-Silva, S. (2018). Early evolution of sauropodomorphs: anatomy and phylogenetic relationships of a remarkably well-preserved dinosaur from the Upper Triassic of southern Brazil. Zoological Journal of the Linnean Society, 184(4), 1187-1248.
Camarasaurus grandis	48.53	32.19	19.28	457	305	1.5	Sauropoda	Saurischia	Sauropoda	Herbivore	Kimmeridgian to Tithonian	Jurassic	Madsen, J. H., McIntosh, J. S., & Berman, D. S. (1995). Skull and atlas-axis complex of the Upper Jurassic sauropod Camarasaurus Cope (Reptilia: Saurischia). Carnegie Museum of Natural History.
Camarasaurus lentus	63.45	26.31	10.24	485	346	1.4	Sauropoda	Saurischia	Sauropoda	Herbivore	Kimmeridgian to Tithonian	Jurassic	Madsen, J. H., McIntosh, J. S., & Berman, D. S. (1995). Skull and atlas-axis complex of the Upper Jurassic sauropod Camarasaurus Cope (Reptilia: Saurischia). Carnegie Museum of Natural History.
Camptosaurus dispar	50.82	18.46	30.72	343	106	3.2	Ornithopoda	Ornithischia	Ornithopoda	Herbivore	Callovian to Oxfordian	Jurassic	Galton, P.M., Powell, H.P. (1980). The ornithischian dinosaur Camptosaurus prestwichii from the Upper Jurassic of England. Palaeontology. 23: 411–443
Carnotaurus sastrei	50.35	17.54	32.11	535	382	1.4	Theropoda	Saurischia	Theropoda	Carnivore	Maastrichtian	Cretaceous	Bonaparte, J. F., Novas, F. E., Coria, R. A., Bonaparte, J. F., & Coria, R. A. (1990). Carnotaurus sastrei Bonaparte, the horned, lightly built carnosaur from the Middle Cretaceous of Patagonia.
Centrosaurus apertus	61.1	18.88	20.03	789	482	1.6	Ceratopsidae	Ornithischia	Ceratopsidae	Herbivore	Campanian	Cretaceous	Parks, W. A. (1921). The head and forelimb of a specimen of Centrosaurus apertus. Transactions of the Royal Society of Canada (series 4), 15, 53-63.
Ceratosaurus nasicornis	60.73	13.6	25.67	649	274	2.4	Theropoda	Saurischia	Theropoda	Carnivore	Kimmeridgian	Jurassic	Madsen, J. H., & Welles, S. P. (2000). Ceratosaurus (Dinosauria, Theropoda): a revised osteology. Utah Geological Survey.
Changmiania liaoningensis	50.77	31.79	17.44	92	31	3.0	Ornithopoda	Ornithischia	Ornithopoda	Herbivore	Barremian	Cretaceous	Yang, Y., Wu, W., Dieudonné, P. E., & Godefroit, P. (2020). A new basal ornithopod dinosaur from the Lower Cretaceous of China. PeerJ, 8, e9832.
Chasmosaurus belli	61.27	11.95	26.78	760	345	2.2	Ceratopsidae	Ornithischia	Ceratopsidae	Herbivore	Campanian	Cretaceous	Forster, C. A., Sereno, P. C., Evans, T. W., & Rowe, T. (1993). A complete skull of Chasmosaurus mariscalensis (Dinosauria: Ceratopsidae) from the Aguja Formation (late Campanian) of West Texas. Journal of Vertebrate Paleontology, 13(2), 161-170.
Choyrodon barsboldi	56.19	20.43	23.37	514	251	2.1	Ornithopoda	Ornithischia	Ornithopoda	Herbivore	Albian	Cretaceous	Gates, T. A., Tsogtbaatar, K., Zanno, L. E., Chinzorig, T., & Watabe, M. (2018). A new iguanodontian (Dinosauria: Ornithopoda) from the Early Cretaceous of Mongolia. PeerJ, 6, e5300.
Citipati osmolskae	37.46	26.87	35.67	146	94	1.6	Oviraptorosauria	Saurischia	ManiraptoriformesH	Omnivore	Santonian	Cretaceous	Clark, J. M., Norell, M. A., & Rowe, T. (2002). Cranial anatomy of Citipati osmolskae (Theropoda, Oviraptorosauria), and a reinterpretation of the holotype of Oviraptor philoceratops. American Museum Novitates, 2002(3364), 1-24.
Coelophysis bauri	65.02	16.09	18.89	270	77	3.5	Theropoda	Saurischia	Theropoda	Carnivore	Norian to Hettangian	Triassic	Colbert, E. H. (1989). The triassic dinosaur Coelophysis (No. 57). Museum of Northern Arizona.
Coloradisaurus brevis	47.73	30.87	21.4	158	88	1.8	Sauropodomorpha	Saurischia	Sauropodomorpha	Omnivore	Norian	Triassic	Apaldetti, C., Martinez, R. N., Pol, D., & Souter, T. (2014). Redescription of the skull of Coloradisaurus brevis (Dinosauria, Sauropodomorpha) from the Late Triassic Los Colorados Formation of the Ischigualasto-Villa Union Basin, northwestern Argentina. Journal of Vertebrate Paleontology, 34(5), 1113-1132.
Conchoraptor gracilis	31.31	37.38	31.31	180	113	1.6	Oviraptorosauria	Saurischia	ManiraptoriformesH	Omnivore	Maastrichtian	Cretaceous	Meade, L. E., & Ma, W. (2022). Cranial muscle reconstructions quantify adaptation for high bite forces in Oviraptorosauria. Scientific Reports, 12(1), 3010.
Confuciusornis dui	48.37	28.78	22.85	58	25	2.3	Paraves	Saurischia	Paraves	Carnivore	Barremian to Aptian	Cretaceous	Elzanowski, A., Peters, D. S., & Mayr, G. (2018). Cranial morphology of the Early Cretaceous bird Confuciusornis. Journal of Vertebrate Paleontology, 38(2), e1439832.
Convolosaurus marri	46.43	27.03	26.53	200	95	2.1	Ornithopoda	Ornithischia	Ornithopoda	Herbivore	Aptian	Cretaceous	Andrzejewski, K. A., Winkler, D. A., & Jacobs, L. L. (2019). A new basal ornithopod (Dinosauria: Ornithischia) from the Early Cretaceous of Texas. PloS one, 14(3).
Daemonosaurus chauliodus	46.52	35.65	17.83	135	68	2.0	Theropoda	Saurischia	Theropoda	Carnivore	Rhaetian	Triassic	Sues, H. D., Nesbitt, S. J., Berman, D. S., & Henrici, A. C. (2011). A late-surviving basal theropod dinosaur from the latest Triassic of North America. Proceedings of the Royal Society B: Biological Sciences, 278(1723), 3459-3464.
Daspletosaurus torosus	64.27	13.5	22.22	1050	420	2.5	Tyrannosauroidea	Saurischia	Tyrannosauroidea	Carnivore	Campanian	Cretaceous	Russell, D. A. (1970). Tyrannosaurs from the Late Cretaceous of western Canada. National Museum of Natural Sciences, Publications, in Paleontology, 1, 1-34.
Deinocheirus mirificus	78.86	14.95	6.19	1050	292	3.6	Ornithomimosauria	Saurischia	ManiraptoriformesH	Herbivore	Maastrichtian	Cretaceous	Lee, Y. N., Barsbold, R., Currie, P. J., Kobayashi, Y., Lee, H. J., Godefroit, P., ... & Chinzorig, T. (2014). Resolving the long-standing enigmas of a giant ornithomimosaur Deinocheirus mirificus. Nature, 515(7526), 257-260.
Deinonychus antirrhopus	59.68	18.35	21.97	282	101	2.8	Paraves	Saurischia	Paraves	Carnivore	Albian	Cretaceous	Ostrom, J. H. (2019). Osteology of Deinonychus antirrhopus, an unusual theropod from the Lower Cretaceous of Montana. Yale Peabody Museum.
Denversaurus schlessmani	65.17	16.53	18.3	385	133	2.9	Thyreophora	Ornithischia	Thyreophora	Herbivore	Maastrichtian	Cretaceous	Bakker, R. T. (1988). Review of the Late Cretaceous nodosauroid Dinosauria. Hunteria, 1(3), 1-23.
Dicraeosaurus hansemanni	63.38	24.63	11.99	450	214	2.1	Sauropoda	Saurischia	Sauropoda	Herbivore	Kimmeridgian	Jurassic	Janensch, W. W 1935-1936 Die Schaedel der Sauropoden Brachiosaurus, Barosaurus und Dicraeosaurus aus den Tendaguruschichten Deutsch-Ostafrikas. Palaeontographica Suppl, 7, 145298.
Dilong paradoxus	62.54	25.71	11.76	186	64	2.9	Tyrannosauroidea	Saurischia	Tyrannosauroidea	Carnivore	Barremian to Aptian	Cretaceous	Xu, X., Norell, M. A., Kuang, X., Wang, X., Zhao, Q., & Jia, C. (2004). Basal tyrannosauroids from China and evidence for protofeathers in tyrannosauroids. Nature, 431(7009), 680-684.
Dilophosaurus wetherilli	67.68	13.26	19.05	590	227	2.6	Theropoda	Saurischia	Theropoda	Carnivore	Tithonian	Jurassic	Marsh, A. D., & Rowe, T. B. (2020). A comprehensive anatomical and phylogenetic evaluation of Dilophosaurus wetherilli (Dinosauria, Theropoda) with descriptions of new specimens from the Kayenta Formation of northern Arizona. Journal of Paleontology, 94(S78), 1-103.
Diplodocus carnegii	65.75	23.92	10.33	300	136	2.2	Sauropoda	Saurischia	Sauropoda	Herbivore	Tithonian	Jurassic	Wilson, J. A., & Sereno, P. C. (1998). Early evolution and higher-level phylogeny of sauropod dinosaurs. Journal of vertebrate paleontology, 18(S2), 1-79.
Dracoraptor	51.68	30.01	18.31	274	86	3.2	Theropoda	Saurischia	Theropoda	Carnivore	Hettangian	Jurassic	Martill, D. M., Vidovic, S. U., Howells, C., & Nudds, J. R. (2016). The oldest Jurassic dinosaur: a basal neotheropod from the Hettangian of Great Britain. PLoS One, 11(1), e0145713.
Dracorex hogwartsia	48.1	25.11	26.8	290	171	1.7	Pachycephalosauria	Ornithischia	Pachycephalosauria	Omnivore	Maastrichtian	Cretaceous	Bakker, R. T., Sullivan, R. M., Porter, V. I. C. T. O. R., Larson, P. E. T. E. R., & Saulsbury, S. J. (2006). Dracorex hogwartsia, n. gen., n. sp., a spiked, flat-headed pachycephalosaurid dinosaur from the Upper Cretaceous Hell Creek Formation of South Dakota. New Mexico Museum of Natural History and Science Bulletin, 35, 331-345.
Dromaeosaurus albertensis	52.57	25.37	22.06	206	74	2.8	Paraves	Saurischia	Paraves	Carnivore	Campanian to Maastrictiona	Cretaceous	Currie, P. J. (1995). New information on the anatomy and relationships of Dromaeosaurus albertensis (Dinosauria: Theropoda). Journal of vertebrate Paleontology, 15(3), 576-591
Edmontonia rugosidens	58.75	15.94	25.31	400	143	2.8	Thyreophora	Ornithischia	Thyreophora	Herbivore	Maastrichtian	Cretaceous	Russell, L. S. (1940). Edmontonia rugosidens (Gilmore): an armoured dinosaur from the Belly River series of Alberta. University of Toronto Press.
Edmontosaurus regalis	63.26	19.06	17.68	1040	650	1.6	Ornithopoda	Ornithischia	Ornithopoda	Herbivore	Maastrichtian	Cretaceous	Lambe, L. M. (1920). The hadrosaur Edmontosaurus from the Upper Cretaceous of Alberta, Canada: Memoirs of the Department of Mines, Geological Survey, v. 120.
Einiosaurus procurvicornis	62.96	19.48	17.55	621	439	1.4	Ceratopsidae	Ornithischia	Ceratopsidae	Herbivore	Campanian	Cretaceous	Sampson, S. D. (1995). Two new horned dinosaurs from the Upper Cretaceous Two Medicine Formation of Montana; with a phylogenetic analysis of the Centrosaurinae (Ornithischia: Ceratopsidae). Journal of Vertebrate Paleontology, 15(4), 743-760.
Eoraptor lunensis	48.99	31.63	19.38	114	42	2.7	Sauropodomorpha	Saurischia	Sauropodomorpha	Omnivore	Carnian	Triassic	Sereno, P. C., Martínez, R. N., & Alcober, O. A. (2012). Osteology of Eoraptor lunensis (Dinosauria, sauropodomorpha). Journal of Vertebrate Paleontology, 32(sup1), 83-179.
Eotrachodon orientalis	55.1	17.67	27.23	395	158	2.5	Ornithopoda	Ornithischia	Ornithopoda	Herbivore	Santonian	Cretaceous	Prieto-Márquez, A., Erickson, G. M., & Ebersole, J. A. (2016). Anatomy and osteohistology of the basal hadrosaurid dinosaur Eotrachodon from the uppermost Santonian (Cretaceous) of southern Appalachia. PeerJ, 4, e1872.
Equijubus normani	52.41	16.03	31.55	590	281	2.1	Ornithopoda	Ornithischia	Ornithopoda	Herbivore	Aptian	Cretaceous	You, H. L., Luo, Z. X., Shubin, N. H., Witmer, L. M., Tang, Z. L., & Tang, F. (2003). The earliest-known duck-billed dinosaur from deposits of late Early Cretaceous age in northwest China and hadrosaur evolution. Cretaceous Research, 24(3), 347-355.
Erlikosaurus andrewsi	52.97	26.3	20.73	280	117	2.4	Therizinosauria	Saurischia	ManiraptoriformesH	Herbivore	Santonin to Cenomanian	Cretaceous	Lautenschlager, S., Witmer, L. M., Altangerel, P., Zanno, L. E., & Rayfield, E. J. (2014). Cranial anatomy of Erlikosaurus andrewsi (Dinosauria, Therizinosauria): new insights based on digital reconstruction. Journal of Vertebrate Paleontology, 34(6), 1263-1291.
Euoplocephalus tutus	54.31	16.24	29.44	294	147	2.0	Thyreophora	Ornithischia	Thyreophora	Herbivore	Campanian	Cretaceous	Arbour, V. M., & Currie, P. J. (2013). Euoplocephalus tutus and the diversity of ankylosaurid dinosaurs in the Late Cretaceous of Alberta, Canada, and Montana, USA. PLoS One, 8(5).
Europasaurus holgeri	53.19	29.09	17.73	280	165	1.7	Sauropoda	Saurischia	Sauropoda	Herbivore	Kimmeridgian	Jurassic	Sander, P. M., Mateus, O., Laven, T., & Knötschke, N. (2006). Bone histology indicates insular dwarfism in a new Late Jurassic sauropod dinosaur. Nature, 441(7094), 739-741.
Gallimimus bullatus	63.97	24.91	11.13	316	144	2.2	Ornithomimosauria	Saurischia	ManiraptoriformesH	Carnivore	Maastrichtian	Cretaceous	OSM6LSKA, H. , Roniewicz, E., & Barsbold, R. (1972). A new dinosaur, Gallimimus bullatus n. gen., n. sp.(Ornithomimidae) from the Upper Cretaceous of Mongolia. Palaeontologia Polonica, 27, 103-143.
Garudimimus brevipes	57.71	27.74	14.55	225	90	2.5	Ornithomimosauria	Saurischia	ManiraptoriformesH	Herbivore	Santonin to Cenomanian	Cretaceous	Cuff, A. R., & Rayfield, E. J. (2015). Retrodeformation and muscular reconstruction of ornithomimosaurian dinosaur crania. PeerJ, 3, e1093.
Gastonia burgei	61.86	17.32	20.82	174	83	2.1	Thyreophora	Ornithischia	Thyreophora	Herbivore	Barremian	Cretaceous	Kirkland, J. I. (1998). A polacanthine ankylosaur (Ornithischia: Dinosauria) from the Early Cretaceous (Barremian) of eastern Utah. New Mexico Museum of Natural History and Science Bulletin, 14, 271-281.
Giraffatitan brancai	62.42	26.11	11.46	560	400	1.4	Sauropoda	Saurischia	Sauropoda	Herbivore	Kimmeridgian	Jurassic	Janensch, W. W 1935-1936 Die Schaedel der Sauropoden Brachiosaurus, Barosaurus und Dicraeosaurus aus den Tendaguruschichten Deutsch-Ostafrikas. Palaeontographica Suppl, 7, 145298.
Gnathovorax cabreirai	54.52	25.87	19.61	266	83	3.2	Theropoda	Saurischia	Theropoda	Carnivore	Carnian	Triassic	Pacheco, C., Müller, R. T., Langer, M., Pretto, F. A., Kerber, L., & da Silva, S. D. (2019). Gnathovorax cabreirai: a new early dinosaur and the origin and initial radiation of predatory dinosaurs. PeerJ, 7, e7963.
Gobiceratops minutus	29.85	53.73	16.42	33.5	23	1.5	Ceratopsidae	Ornithischia	Ceratopsidae	Herbivore	Santonian	Cretaceous	Alifanov, V. R. (2008). The tiny horned dinosaur Gobiceratops minutus gen. et sp. nov.(Bagaceratopidae, Neoceratopsia) from the Upper Cretaceous of Mongolia. Paleontological Journal, 42(6), 621.
Gobihadros mongoliensis	51.9	21.8	26.23	144	69	2.1	Ornithopoda	Ornithischia	Ornithopoda	Herbivore	Cenomanian	Cretaceous	Tsogtbaatar, K., Weishampel, D. B., Evans, D. C., & Watabe, M. (2019). A new hadrosauroid (Dinosauria: Ornithopoda) from the Late Cretaceous Baynshire Formation of the Gobi Desert (Mongolia). PLoS One, 14(4), e0208480.
Gobisaurus domoculus	61.5	18.8	19.69	410	205	2.0	Thyreophora	Ornithischia	Thyreophora	Herbivore	Turonian	Cretaceous	Vickaryous, M. K., Russell, A. P., Currie, P. J., & Zhao, X. J. (2001). A new ankylosaurid (Dinosauria: Ankylosauria) from the Lower Cretaceous of China, with comments on ankylosaurian relationships. Canadian Journal of Earth Sciences, 38(12), 1767-1780.
Gorgosaurus libratus	60.7	14.4	24.94	1050	477	2.2	Tyrannosauroidea	Saurischia	Tyrannosauroidea	Herbivore	Campanian	Cretaceous	Matthew, W. D., & Brown, B. (1923). Preliminary notices of skeletons and skulls of Deinodontidae from the Cretaceous of Alberta. American Museum of Natural History.
Gryposaurus monumentensis	57.7	20.6	21.69	844	469	1.8	Ornithopoda	Ornithischia	Ornithopoda	Herbivore	Campanian	Cretaceous	Gates, T. A., & Sampson, S. D. (2007). A new species of Gryposaurus (Dinosauria: Hadrosauridae) from the late Campanian Kaiparowits Formation, southern Utah, USA. Zoological Journal of the Linnean Society, 151(2), 351-376.
Gryposaurus notabilis	51.5	22.6	25.9	745	339	2.2	Ornithopoda	Ornithischia	Ornithopoda	Herbivore	Campanian	Cretaceous	Gates, T. A., & Sampson, S. D. (2007). A new species of Gryposaurus (Dinosauria: Hadrosauridae) from the late Campanian Kaiparowits Formation, southern Utah, USA. Zoological Journal of the Linnean Society, 151(2), 351-376.
Guanlong wucaii	68.6	22.2	9.22	332	101	3.3	Theropoda	Saurischia	Theropoda	Carnivore	Oxfordian	Jurassic	Xu, X., Clark, J. M., Forster, C. A., Norell, M. A., Erickson, G. M., Eberth, D. A., ... & Zhao, Q. (2006). A basal tyrannosauroid dinosaur from the Late Jurassic of China. Nature, 439(7077), 715-718.
Herrerasaurus ischigualastensis	57.7	23.9	18.41	292	97	3.0	Theropoda	Saurischia	Theropoda	Carnivore	Carnian	Triassic	Sereno, P. C., & Novas, F. E. (1994). The skull and neck of the basal theropod Herrerasaurus ischigualastensis. Journal of Vertebrate Paleontology, 13(4), 451-476.
Heterodontosaurus tucki	38.6	30.1	31.3	115	55	2.1	Heterodontosauridae	Ornithischia	Neornithischia	Herbivore	Hettangian	Jurassic	Sereno, P. C. (2012). Taxonomy, morphology, masticatory function and phylogeny of heterodontosaurid dinosaurs. ZooKeys, (226), 1.
Huanansaurus ganzhouensis	40.7	29.7	29.55	214	126	1.7	Oviraptorosauria	Saurischia	ManiraptoriformesH	Omnivore	Maastrichtian	Cretaceous	Lü, J., Li, G., Kundrát, M., Lee, Y. N., Sun, Z., Kobayashi, Y., ... & Liu, H. (2017). High diversity of the Ganzhou Oviraptorid Fauna increased by a new “cassowary-like” crested species. Scientific reports, 7(1), 1-13.
Huayangosaurus taibaii	56.5	22.6	20.89	252	120	2.1	Thyreophora	Ornithischia	Thyreophora	Omnivore	Callovian	Jurassic	Sereno, P. C., & Zhimin, D. (1992). The skull of the basal stegosaur Huayangosaurus taibaii and a cladistic diagnosis of Stegosauria. Journal of Vertebrate Paleontology, 12(3), 318-343.
Hypsilophodon foxii	44.4	30.4	25.14	109	57	1.9	Neornithischia	Ornithischia	Neornithischia	Herbivore	Barremian	Cretaceous	Galton, P. M. (2012). Hypsilophodon foxii and other smaller bipedal ornithischian dinosaurs from the Lower Cretaceous of southern England. Bernissart dinosaurs and Early Cretaceous terrestrial ecosystems. Indiana University Press, Bloomington, 225-281.
Iguanodon bernissartensis	54.1	15.2	30.7	747	356	2.1	Ornithopoda	Ornithischia	Ornithopoda	Herbivore	Aptian	Cretaceous	Norman, D. B. (1980). On the ornithischian dinosaur Iguanodon bernissartensis from the Lower Cretaceous of Bernissart (Belgium). Institut royal des Sciences naturelles de Belgique.
Incisivosaurus gauthieri	34.9	30.5	34.62	95	56	1.7	Oviraptorosauria	Saurischia	ManiraptoriformesH	Omnivore	Barremian	Cretaceous	Balanoff, A. M., Xu, X., Kobayashi, Y., Matsufune, Y., & Norell, M. A. (2009). Cranial osteology of the theropod dinosaur Incisivosaurus gauthieri (Theropoda: Oviraptorosauria). American Museum Novitates, 2009(3651), 1-35.
Irritator challengeri	73.9	16.6	9.48	540	216	2.5	Spinosauridae	Saurischia	Theropoda	Carnivore	Albian	Cretaceous	Schade, Marco, Oliver WM Rauhut, Christian Foth, Olof Moleman, and Serjoscha W. Evers. "A reappraisal of the cranial and mandibular osteology of the spinosaurid Irritator challengeri (Dinosauria: Theropoda)." (2023): 1-116.
Issi saaneq	55.2	26.1	18.75	188	99	1.9	Sauropodomorpha	Saurischia	Sauropodomorpha	Herbivore	Norian	Triassic	Beccari, V., Mateus, O., Wings, O., Milàn, J., & Clemmensen, L. B. (2021). Issi saaneq gen. et sp. nov.—A New Sauropodomorph Dinosaur from the Late Triassic (Norian) of Jameson Land, Central East Greenland. Diversity, 13(11), 561.
Jianchangosaurus yixianensis	57.5	28.8	13.69	157	63	2.5	Therizinosauria	Saurischia	ManiraptoriformesH	Herbivore	Barremian	Cretaceous	Pu, H., Kobayashi, Y., Lü, J., Xu, L., Wu, Y., Chang, H., ... & Jia, S. (2013). An unusual basal therizinosaur dinosaur with an ornithischian dental arrangement from Northeastern China. PloS one, 8(5).
Jinfengopteryx elegans	43.3	35.8	20.87	60	35	1.7	Paraves	Saurischia	Paraves	Carnivore	Barremian	Cretaceous	Shu'an, J. I., & Qiang, J. I. (2007). Jinfengopteryx compared to Archaeopteryx, with comments on the mosaic evolution of long?tailed avialan birds. Acta Geologica Sinica?English Edition, 81(3), 337-343.
Jobaria tiguidensis	58.2	27.7	14.07	411	196	2.1	Sauropoda	Saurischia	Sauropoda	Herbivore	Bathonian	Jurassic	Sereno, P.C., Beck, A.L., Dutheil, D.B., Larsson, H.C., Lyon, G.H., Moussa, B., Sadleir, R.W., Sidor, C.A., Varricchio, D.J., Wilson, G.P. and Wilson, J.A., 1999. Cretaceous sauropods from the Sahara and the uneven rate of skeletal evolution among dinosaurs. Science, 286(5443), pp.1342-1347.
Juravenator starki	52.7	28.3	18.99	74	26	2.9	Theropoda	Saurischia	Theropoda	Carnivore	Tithonian	Jurassic	Göhlich, U. B., & Chiappe, L. M. (2006). A new carnivorous dinosaur from the Late Jurassic Solnhofen archipelago. Nature, 440(7082), 329-332.
Khaan mckennai	38	31	31	113	66	1.7	Oviraptorosauria	Saurischia	ManiraptoriformesH	Herbivore	Campanian	Cretaceous	Meade, L. E., & Ma, W. (2022). Cranial muscle reconstructions quantify adaptation for high bite forces in Oviraptorosauria. Scientific Reports, 12(1), 3010.
Kosmoceratops richardsoni	62.75	17.74	19.51	851	454	1.9	Ceratopsidae	Ornithischia	Ceratopsidae	Herbivore	Campanian	Cretaceous	Sampson, S. D., Loewen, M. A., Farke, A. A., Roberts, E. M., Forster, C. A., Smith, J. A., & Titus, A. L. (2010). New horned dinosaurs from Utah provide evidence for intracontinental dinosaur endemism. PLoS One, 5(9), e12292.
Kritosaurus navajovius	58.8	16.8	24.38	850	472	1.8	Ornithopoda	Ornithischia	Ornithopoda	Herbivore	Maastrichtian	Cretaceous	Kirkland, J. I., Hernández-Rivera, R., Gates, T., Paul, G. S., Nesbitt, S. , Serrano-Brañas, C. I., & Garcia-de la Garza, J. P. (2006). Large hadrosaurine dinosaurs from the latest Campanian of Coahuila, Mexico. New Mexico Museum of Natural History and Science Bulletin, 35, 299-315.
Kunbarrasaurus ieversi	46	22	32.04	261	118	2.2	Thyreophora	Ornithischia	Thyreophora	Herbivore	Aptian	Cretaceous	Leahey, L. G., Molnar, R. E., Carpenter, K., Witmer, L. M., & Salisbury, S. W. (2015). Cranial osteology of the ankylosaurian dinosaur formerly known as Minmi sp.(Ornithischia: Thyreophora) from the Lower Cretaceous Allaru Mudstone of Richmond, Queensland, Australia. PeerJ, 3, e1475.
Lamaceratops tereschenkoi	36.4	30.4	33.14	79	46	1.7	Ceratopsidae	Ornithischia	Ceratopsidae	Herbivore	Santonian	Cretaceous	Alifanov, V. R. (2003). Two new dinosaurs of the infraorder Neoceratopsia (Ornithischia) from the Upper Cretaceous of the Nemegt depression, Mongolian People's Republic. Paleontological Journal, 37(5), 524-534.
Lamplughsaura dharmaramensis	51.3	24.1	24.6	280	117	2.4	Sauropodomorpha	Saurischia	Sauropodomorpha	Omnivore	Sinemurian	Jurassic	Kutty, T. S., Chatterjee, S., Galton, P. M., & Upchurch, P. (2007). Basal sauropodomorphs (Dinosauria: Saurischia) from the Lower Jurassic of India: their anatomy and relationships. Journal of Paleontology, 81(6), 1218-1240.
Leptoceratops gracilis	49.7	24.6	25.68	400	250	1.6	Ceratopsidae	Ornithischia	Ceratopsidae	Herbivore	Maastrichtian	Cretaceous	400
Lesothosaurus diagnosticus	44.2	32.6	23.24	70	28	2.5	Neornithischia	Ornithischia	Neornithischia	Herbivore	Pliensbachian	Jurassic	Porro, L. B., Witmer, L. M., & Barrett, P. M. (2015). Digital preparation and osteology of the skull of Lesothosaurus diagnosticus (Ornithischia: Dinosauria). PeerJ, 3, e1494.
Liaoceratops yanzigouensis	44.2	24.3	31.44	108	77	1.4	Ceratopsidae	Ornithischia	Ceratopsidae	Herbivore	Barremian	Cretaceous	Hailu, Y. O. U., Tanoue, K., & Dodson, P. (2007). A new specimen of Liaoceratops yanzigouensis (Dinosauria: neoceratopsia) from the early cretaceous of Liaoning Province, China. Acta Geologica Sinica?English Edition, 81(6), 898-904.
Limusaurus inextricabilis	49.9	36.1	13.99	110	48	2.3	Noasauridae	Saurischia	Theropoda	Herbivore	Oxfordian	Jurassic	Stiegler, J. B. (2019). Anatomy, systematics, and paleobiology of noasaurid ceratosaurs from the Late Jurassic of China. The George Washington University.
Linheraptor exquisitus	63.5	20.1	16.46	250	86	2.9	Paraves	Saurischia	Paraves	Carnivore	Campanian	Cretaceous	Xu, X., Choiniere, J. N., Pittman, M. D., Tan, Q., Xiao, D., Li, Z., ... & Sullivan, C. (2010). A new dromaeosaurid (Dinosauria: Theropoda) from the Upper Cretaceous Wulansuhai formation of inner Mongolia, China. Zootaxa, 2403, 1-9.
Lokiceratops rangiformis	58.38	23.29	18.33	1271	824	1.5	Ceratopsidae	Ornithischia	Ceratopsidae	Herbivore	Campanian	Cretaceous	Loewen, M. A., Sertich, J. J., Sampson, S., O’Connor, J. K., Carpenter, S., Sisson, B., ... & Evans, D. C. (2024). Lokiceratops rangiformis gen. et sp. nov.(Ceratopsidae: Centrosaurinae) from the Campanian Judith River Formation of Montana reveals rapid regional radiations and extreme endemism within centrosaurine dinosaurs. PeerJ, 12, e17224.
Lufengosaurus huenei	43.8	27.3	28.88	275	145	1.9	Sauropodomorpha	Saurischia	Sauropodomorpha	Omnivore	Sinemurian	Jurassic	Barrett, P. M., Upchurch, P., & Xiao-Lin, W. (2005). Cranial osteology of Lufengosaurus huenei Young (Dinosauria: Prosauropoda) from the Lower Jurassic of Yunnan, People's Republic of China. Journal of Vertebrate Paleontology, 25(4), 806-822.
Macrocollum itaquii	49	31.6	19.37	132	55	2.4	Sauropodomorpha	Saurischia	Sauropodomorpha	Omnivore	Norian	Triassic	Müller, R. T., Langer, M. C., & Dias-da-Silva, S. (2018). An exceptionally preserved association of complete dinosaur skeletons reveals the oldest long-necked sauropodomorphs. Biology letters, 14(11), 20180633.
Maiasaura peeblesorum	64.8	15.8	19.4	706	371	1.9	Ornithopoda	Ornithischia	Ornithopoda	Herbivore	Campanian	Cretaceous	Horner, J. R. (1983). Cranial osteology and morphology of the type specimen of Maiasaura peeblesorum (Ornithischia: Hadrosauridae), with a discussion of its phylogenetic position. Journal of Vertebrate Paleontology, 3(1), 29-38.
Majungasaurus crenatissimus	61.3	15.1	23.68	545	259	2.1	Theropoda	Saurischia	Theropoda	Carnivore	Maastrichtian	Cretaceous	Sampson, S. D., & Witmer, L. M. (2007). Craniofacial anatomy of Majungasaurus crenatissimus (Theropoda: Abelisauridae) from the late Cretaceous of Madagascar. Journal of Vertebrate Paleontology, 27(S2), 32-104.
Mamenchisaurus youngi	59.3	29.2	11.46	470	294	1.6	Sauropoda	Saurischia	Sauropoda	Herbivore	Oxfordian	Jurassic	Ouyang, H., & Ye, Y. (2002). The first mamenchisaurian skeleton with complete skull: Mamenchisaurus youngi. Sichuan Science and Technology Press. Chengdu, China.
Massospondylus carinatus	47.6	31.2	21.25	157	87	1.8	Sauropodomorpha	Saurischia	Sauropodomorpha	Omnivore	Hettangian	Jurassic	Gow, C. E., Kitching, J. W., & Raath, M. A. (1990). Skulls of the prosauropod dinosaur Massospondylus carinatus Owen in the collections of the Bernard Price Institute for Palaeontological Research. Palaeontologia africana, 27, 45-58.
Monolophosaurus jiangi	65.5	13.5	20.94	850	369	2.3	Theropoda	Saurischia	Theropoda	Carnivore	Callovian	Jurassic	Zhao, X. J., & Currie, P. J. (1993). A large crested theropod from the Jurassic of Xinjiang, People's Republic of China. Canadian Journal of Earth Sciences, 30(10), 2027-2036.
Nanotyrannus lancensis	63.2	16.4	20.38	607	217	2.8	Tyrannosauroidea	Saurischia	Tyrannosauroidea	Carnivore	Maastrichtian	Cretaceous	Bakker, R. T., & Williams, M. (1988). Nanotyrannus, a new genus of pygmy tyrannosaur, from the latest Cretaceous of Montana. Hunteria, 1(5), 1.
Nasutoceratops titusi	54.74	16.36	28.91	813	487	1.6	Ceratopsidae	Ornithischia	Ceratopsidae	Herbivore	Campanian	Cretaceous	Sampson, S. D., Lund, E. K., Loewen, M. A., Farke, A. A., & Clayton, K. E. (2013). A remarkable short-snouted horned dinosaur from the Late Cretaceous (late Campanian) of southern Laramidia. Proceedings of the Royal Society B: Biological Sciences, 280(1766), 20131186.
Nemegtia barsboldi	41.9	29.7	28.41	181	121	1.5	Oviraptorosauria	Saurischia	ManiraptoriformesH	Omnivore	Maastrichtian	Cretaceous	Fanti, F., Currie, P. J., & Badamgarav, D. (2012). New specimens of Nemegtomaia from the Baruungoyot and Nemegt formations (Late Cretaceous) of Mongolia. PloS one, 7(2).
Ngwevu intloko	38	34.7	27.36	130	65	2.0	Sauropodomorpha	Saurischia	Sauropodomorpha	Omnivore	Hettangian	Jurassic	Chapelle, K. E., Barrett, P. M., Botha, J., & Choiniere, J. N. (2019). Ngwevu intloko: a new early sauropodomorph dinosaur from the Lower Jurassic Elliot Formation of South Africa and comments on cranial ontogeny in Massospondylus carinatus. PeerJ, 7, e7240.
Nigersaurus taqueti	67.6	26.8	5.58	240	150	1.6	Sauropoda	Saurischia	Sauropoda	Herbivore	Albian	Cretaceous	Sereno, P. C., & Wilson, J. A. (2005). Structure and evolution of a sauropod tooth battery. The sauropods: evolution and paleobiology, 157, 177.
Oksoko avarsan	38.1	32.6	29.35	116	106	1.1	Oviraptorosauria	Saurischia	ManiraptoriformesH	Omnivore	Maastrichtian	Cretaceous	Funston, G. F., Chinzorig, T., Tsogtbaatar, K., Kobayashi, Y., Sullivan, C., & Currie, P. J. (2020). A new two-fingered dinosaur sheds light on the radiation of Oviraptorosauria. Royal Society Open Science, 7(10), 201184.
Olorotitan arharensis	60.5	18.9	20.65	624	347	1.8	Ornithopoda	Ornithischia	Ornithopoda	Herbivore	Maastrichtian	Cretaceous	Godefroit, P., Bolotsky, Y., & Alifanov, V. (2003). A remarkable hollow-crested hadrosaur from Russia: an Asian origin for lambeosaurines. Comptes Rendus Palevol, 2(2), 143-151.
Omeisaurus tianfuensis	58	26.9	15.09	500	313	1.6	Sauropoda	Saurischia	Sauropoda	Herbivore	Bathonian	Jurassic	He, X. L., Li, K., & Cai, K. (1988). The Middle Jurassic dinosaur fauna from Dashanpu, Zigong, Sichuan. Vol. IV. Sauropod Dinosaurs (2) Omeisaurus tianfuensis. Sichuan Scientific and Technological Publishing House, Chengdu, 143.
Ornitholestes hermanni	49.5	26.8	23.65	155	60	2.6	Theropoda	Saurischia	Theropoda	Carnivore	Kimmeridgian	Jurassic	Carpenter, K. (2005). Redescription of the small maniraptoran theropods Ornitholestes and Coelurus from the Upper Jurassic Morrison Formation of Wyoming. In Carnivorous Dinosaurs (p. 49).
Ornithomimus edmontonicus	58.4	28.9	12.68	200	95	2.1	Ornithomimosauria	Saurischia	ManiraptoriformesH	Herbivore	Maastrichtian	Cretaceous	Cuff, A. R., & Rayfield, E. J. (2015). Retrodeformation and muscular reconstruction of ornithomimosaurian dinosaur crania. PeerJ, 3, e1093.
Oryctodromeus cubicularis	45.1	31.1	23.83	160	84	1.9	Neornithischia	Ornithischia	Neornithischia	Herbivore	Cenomanian	Cretaceous	Krumenacker, L. J. (2017). Osteology, phylogeny, taphonomy, and ontogenetic histology of Oryctodromeus cubicularis, from the Middle Cretaceous (Albian-Cenomanian) of Montana and Idaho (Doctoral dissertation, Montana State University).
Oviraptor philoceratops	46.5	28.7	24.8	207	115	1.8	Oviraptorosauria	Saurischia	ManiraptoriformesH	Omnivore	Campanian	Cretaceous	Smith, D. (1992). The type specimen of Oviraptor philoceratops, a theropod dinosaur from the Upper Cretaceous of Mongolia. Neues Jahrbuch für Geologie und Paläontologie. Abhandlungen, 186(3), 365-388.
Pachycephalosaurus wyomingensis	45.5	21.3	33.17	458	382	1.2	Pachycephalosauria	Ornithischia	Pachycephalosauria	Omnivore	Maastrichtian	Cretaceous	Brown, B., & Schlaikjer, E. M. (1943). A study of the troödont dinosaurs, with the description of a new genus and four new species. Bulletin of the AMNH; v. 82, article 5.
Pachyrhinosaurus canadensis	65.8	13.3	20.86	830	553	1.5	Ceratopsidae	Ornithischia	Ceratopsidae	Herbivore	Maastrichtian	Cretaceous	Fiorillo, A. R., & Tykoski, R. S. (2013). An immature Pachyrhinosaurus perotorum (Dinosauria: Ceratopsidae) nasal reveals unexpected complexity of craniofacial ontogeny and integument in Pachyrhinosaurus. PLoS One, 8(6), e65802.
Panoplosaurus mirus	57.7	21.6	20.73	530	279	1.9	Thyreophora	Ornithischia	Thyreophora	Herbivore	Campanian	Cretaceous	Lambe, L. M. (1919). Description of a new genus and species (Panoplosaurus mirus) of armored dinosaur from the Belly River Beds of Alberta. Transactions of the Royal Society of Canada, 13, 39-50.
Parasaurolophus walkeri	63.5	18.1	18.35	633	316	2.0	Ornithopoda	Ornithischia	Ornithopoda	Herbivore	Campanian	Cretaceous	Weishampel, D. B., & Jensen, J. A. (1979). Parasaurolophus (Reptilia: Hadrosauridae) from Utah. Journal of Paleontology, 1422-1427.
Pawpawsaurus campbelli	56.7	15.1	28.21	215	119	1.8	Thyreophora	Ornithischia	Thyreophora	Herbivore	Albian	Cretaceous	A new nodosaurid ankylosaur (Dinosauria: Ornithischia) from the Paw Paw Formation (Late Albian) of Texas
Pentaceratops sternbergii	62.2	14.3	23.54	954	530	1.8	Ceratopsidae	Ornithischia	Ceratopsidae	Herbivore	Campanian	Cretaceous	Lehman, T. M. (1998). A gigantic skull and skeleton of the horned dinosaur Pentaceratops sternbergi from New Mexico. Journal of Paleontology, 72(5), 894-906.
Plateosaurus engelhardti	57.5	20.4	22.09	380	146	2.6	Sauropodomorpha	Saurischia	Sauropodomorpha	Omnivore	Norian	Triassic	GALTON, M. (1985). Cranial anatomy of the prosauropod dinosaur Plateosaurus from the Knollenmergel (Middle Keuper, Upper Triassic) of Germany. 2. All the cranial material and details of soft-part anatomy. Geologica et Palaeontologica, (19), 119-159.
Platyceratops tatarinovi	44.2	24.3	31.48	283	202	1.4	Ceratopsidae	Ornithischia	Ceratopsidae	Herbivore	Campanian	Cretaceous	Alifanov, V. R. (2003). Two new dinosaurs of the infraorder Neoceratopsia (Ornithischia) from the Upper Cretaceous of the Nemegt depression, Mongolian People's Republic. Paleontological Journal, 37(5), 524-534.
Prenocephale prenes	40.2	29.6	30.23	218	198	1.1	Pachycephalosauria	Ornithischia	Pachycephalosauria	Omnivore	Campanian	Cretaceous	Maryanska, T & Osmólska, H. (1974). Pachycephalosauria, a new suborder of ornithischian dinosaurs. Palaeontologia Polonica, 30, 45-102.
Proceratosaurus bradleyi	63.8	17	19.28	254	91	2.8	Tyrannosauroidea	Saurischia	Tyrannosauroidea	Carnivore	Bathonian	Jurassic	Rauhut, O. W., Milner, A. C., & Moore-Fay, S. (2010). Cranial osteology and phylogenetic position of the theropod dinosaur Proceratosaurus bradleyi (Woodward, 1910) from the Middle Jurassic of England. Zoological Journal of the Linnean Society, 158(1), 155-195.
Prosaurolophus maximus	67.1	16.1	16.79	1200	571	2.1	Ornithopoda	Ornithischia	Ornithopoda	Herbivore	Campanian	Cretaceous	Brown, B. (1916). A new crested trachodont dinosaur, Prosaurolophus maximus. order of the Trustees, American Museum of Natural History.
Protoceratops andrewsi (average)	22.3	38.1	39.61	372	286	1.3	Ceratopsidae	Ornithischia	Ceratopsidae	Herbivore	Campanian	Cretaceous	Hone, D. W., Wood, D., & Knell, R. J. (2016). Positive allometry for exaggerated structures in the ceratopsian dinosaur Protoceratops andrewsi supports socio-sexual signaling. Palaeontologia Electronica, 19(1), 1-13.
Protoceratops hellenikorhinus	49.1	13.6	37.33	402	309	1.3	Ceratopsidae	Ornithischia	Ceratopsidae	Herbivore	Campanian	Cretaceous	Lambert, O., Godefroit, P., Li, H., Shang, C. Y., & Dong, Z. M. (2001). A new species of Protoceratops (Dinosauria, Neoceratopsia) from the Late Cretaceous of Inner Mongolia (PR China). Bull. Inst. Roy. Sci. Nat. Belg. Sci. Terre, 71, 5-28.
Psittacosaurus gobiensis	34.7	31.7	33.67	150	100	1.5	Ceratopsidae	Ornithischia	Ceratopsidae	Herbivore	Aptian	Cretaceous	Zhou, C. F., Gao, K. Q., Fox, R. C., & Chen, S. H. (2006). A new species of Psittacosaurus (Dinosauria: Ceratopsia) from the Early Cretaceous Yixian Formation, Liaoning, China. Palaeoworld, 15(1), 100-114.
Psittacosaurus lujiatunensis	29.5	29	41.52	200	133	1.5	Ceratopsidae	Ornithischia	Ceratopsidae	Herbivore	Aptian	Cretaceous	Bullar, C. M., Zhao, Q., Benton, M. J., & Ryan, M. J. (2019). Ontogenetic braincase development in Psittacosaurus lujiatunensis (Dinosauria: Ceratopsia) using micro-computed tomography. PeerJ, 7, e7217.
Psittacosaurus major	34.2	27.7	38.15	199	133	1.5	Ceratopsidae	Ornithischia	Ceratopsidae	Herbivore	Aptian	Cretaceous	Sereno, P. C. (2010, January). Taxonomy, cranial morphology, and relationships of parrot-beaked dinosaurs (Ceratopsia: Psittacosaurus). In New perspectives on horned dinosaurs: The Royal Tyrrell Museum ceratopsian symposium (pp. 21-58). Bloomington: Indiana University Press.
Psittacosaurus meileyingensis	30.6	30.4	39.01	160	107	1.5	Ceratopsidae	Ornithischia	Ceratopsidae	Herbivore	Aptian	Cretaceous	Sereno, P. C., Xijin, Z., & Lin, T. (2010). A new psittacosaur from Inner Mongolia and the parrot-like structure and function of the psittacosaur skull. Proceedings of the Royal Society B: Biological Sciences, 277(1679), 199-209.
Psittacosaurus mongoliensis	35.7	28.7	35.57	200	118	1.7	Ceratopsidae	Ornithischia	Ceratopsidae	Herbivore	Aptian	Cretaceous	Averianov, A. O., Voronkevich, A. V., Leshchinskiy, S. V., & Fayngertz, A. V. (2006). A ceratopsian dinosaur Psittacosaurus sibiricus from the Early Cretaceous of West Siberia, Russia and its phylogenetic relationships. Journal of Systematic Palaeontology, 4(4), 359-395.
Qianzhousaurus sinensis	60.5	20.4	19.11	800	276	2.9	Tyrannosauroidea	Saurischia	Tyrannosauroidea	Carnivore	Maastrichtian	Cretaceous	Lü, J., Yi, L., Brusatte, S. L., Yang, L., Li, H., & Chen, L. (2014). A new clade of Asian Late Cretaceous long-snouted tyrannosaurids. Nature communications, 5(1), 1-10.
Raptorex kriegsteini	58.4	22.7	18.93	300	111	2.7	Tyrannosauroidea	Saurischia	Tyrannosauroidea	Carnivore	Maastrichtian	Cretaceous	Sereno, P. C., Tan, L., Brusatte, S. L., Kriegstein, H. J., Zhao, X., & Cloward, K. (2009). Tyrannosaurid skeletal design first evolved at small body size. Science, 326(5951), 418-422.
Rativates	52	22.4	25.53	157	60	2.6	Ornithomimosauria	Saurischia	ManiraptoriformesH	Herbivore	Campanian	Cretaceous	McFeeters, B., Ryan, M. J., Schröder-Adams, C., & Cullen, T. M. (2016). A new ornithomimid theropod from the Dinosaur Park Formation of Alberta, Canada. Journal of Vertebrate Paleontology, 36(6), e1221415.
Regaliceratops peterhewsi	54.1	16.5	29.42	740	435	1.7	Ceratopsidae	Ornithischia	Ceratopsidae	Herbivore	Maastrichtian	Cretaceous	Brown, C. M., & Henderson, D. M. (2015). A new horned dinosaur reveals convergent evolution in cranial ornamentation in Ceratopsidae. Current Biology, 25(12), 1641-1648.
Rhinorex condrupus	48.6	22.7	28.72	660	471	1.4	Ornithopoda	Ornithischia	Ornithopoda	Herbivore	Campanian	Cretaceous	Gates, T. A., & Scheetz, R. (2015). A new saurolophine hadrosaurid (Dinosauria: Ornithopoda) from the Campanian of Utah, North America. Journal of Systematic Palaeontology, 13(8), 711-725.
Rinchenia mongoliensis	39.1	31.6	29.27	169	153	1.1	Oviraptorosauria	Saurischia	ManiraptoriformesH	Omnivore	Campanian	Cretaceous	Osmólska, H., Currie, P. J., & Barsbold, R. (2004). Oviraptorosauria. The Dinosauria, 2, 165-183.
Riojasaurus incertus	53.7	29.1	17.18	232	93	2.5	Sauropodomorpha	Saurischia	Sauropodomorpha	Omnivore	Norian	Triassic	Bonaparte, J. F., & Pumares, J. A. (1995). Notas sobre el primer craneo de Riojasaurus incertus (Dinosauria, Prosauropoda, Melanorosauridae) del Triásico superior de La Rioja, Argentina. Ameghiniana, 32(4), 341-349.
Rugops primus	62	17.4	20.65	315	166	1.9	Theropoda	Saurischia	Theropoda	Carnivore	Cenomanian	Cretaceous	Sereno, P. C., Wilson, J. A., & Conrad, J. L. (2004). New dinosaurs link southern landmasses in the Mid–Cretaceous. Proceedings of the Royal Society of London. Series B: Biological Sciences, 271(1546), 1325-1330.
Saichania chulsanensis	44.2	18.3	37.45	365	166	2.2	Thyreophora	Ornithischia	Thyreophora	Herbivore	Campanian	Cretaceous	Maryanska, T. (1977). Ankylosauridae (Dinosauria) from Mongolia. Palaeontologia Polonica, 37, 85-151.
Saurolophus osborni	64.4	20.2	15.4	905	476	1.9	Ornithopoda	Ornithischia	Ornithopoda	Herbivore	Campanian	Cretaceous	Prieto-Márquez, A., & Wagner, J. R. (2012). A new species of saurolophine hadrosaurid dinosaur from the Late Cretaceous of the Pacific coast of North America. Acta Palaeontologica Polonica, 58(2), 255-268.
Saurornithoides mongoliensis	66.4	15.5	18.17	180	58	3.1	Paraves	Saurischia	Paraves	Carnivore	Campanian	Cretaceous	Norell, M. A., Makovicky, P. J., Bever, G. S., Balanoff, A. M., Clark, J. M., Barsbold, R., & Rowe, T. (2009). A review of the mongolian cretaceous dinosaur Saurornithoides (Troodontidae: Theropoda). American Museum Novitates, 2009(3654), 1-63.
Scelidosaurus harrisonii	48	24.5	27.5	270	129	2.1	Thyreophora	Ornithischia	Thyreophora	Herbivore	Pliensbachian	Jurassic	Norman, D. B. (2001). Scelidosaurus, the earliest complete dinosaur. The armored dinosaurs, 3-24.
Scipionyx samniticus	44	31.9	24.15	48	23	2.1	Theropoda	Saurischia	Theropoda	Carnivore	Albian	Cretaceous	Dal Sasso, C., & Signore, M. (1998). Exceptional soft-tissue preservation in a theropod dinosaur from Italy. Nature, 392(6674), 383-387.
Sciurumimus albersdoerferi	54.4	31.4	14.2	74	34	2.2	Theropoda	Saurischia	Theropoda	Carnivore	Tithonian	Jurassic	Rauhut, O. W., Foth, C., Tischlinger, H., & Norell, M. A. (2012). Exceptionally preserved juvenile megalosauroid theropod dinosaur with filamentous integument from the Late Jurassic of Germany. Proceedings of the National Academy of Sciences, 109(29), 11746-11751.
Shantungosaurus giganteus	76.3	13.3	10.45	1500	625	2.4	Ornithopoda	Ornithischia	Ornithopoda	Herbivore	Campanian	Cretaceous	Hu, C., Zhengwu, C., Qiqing, P., & Xiaosi, F. (2001). Shantungosaurus giganteus. Hauyu Nature Trade, Beijing.
Shunosaurus lii	58.8	23.5	17.68	477	239	2.0	Sauropoda	Saurischia	Sauropoda	Herbivore	Oxfordian	Jurassic	Dong, Z., Zhou, S., & Zhang, Y. (1983). Dinosaurs from the Jurassic of Sichuan. Palaeontologica Sinica, 162(C23), 1-51.
Shuvuuia deserti	53.4	26.4	20.24	54	19	2.9	Alverezsauridae	Saurischia	ManiraptoriformesH	Carnivore	Campanian	Cretaceous	The skull of a relative of the stem-group bird Mononykus
Silvisaurus condrayi	59.4	13.7	26.97	308	162	1.9	Thyreophora	Ornithischia	Thyreophora	Herbivore	Cenomanian	Cretaceous	Eaton Jr, T. H. (1960). A new armored dinosaur from the Cretaceous of Kansas.
Sinornithosaurus millenii	53	25.8	21.22	139	40	3.5	Paraves	Saurischia	Paraves	Carnivore	Aptian	Cretaceous	Xu, X., & Wu, X. C. (2001). Cranial morphology of Sinornithosaurus millenii Xu et al. 1999 (Dinosauria: Theropoda: Dromaeosauridae) from the Yixian formation of Liaoning, China. Canadian Journal of Earth Sciences, 38(12), 1739-1752.
Sinraptor dongi	61.3	17	21.66	842	366	2.3	Theropoda	Saurischia	Theropoda	Carnivore	Oxfordian	Jurassic	Currie, P. J., & Zhao, X. J. (1993). A new carnosaur (Dinosauria, Theropoda) from the Jurassic of Xinjiang, People's Republic of China. Canadian Journal of Earth Sciences, 30(10), 2037-2081.
Spectrovenator ragei	60.7	19	20.28	210	84	2.5	Theropoda	Saurischia	Theropoda	Carnivore	Barremian	Cretaceous	Zaher, H., Pol, D., Navarro, B. A., Delcourt, R., & Carvalho, A. B. (2020). An Early Cretaceous theropod dinosaur from Brazil sheds light on the cranial evolution of the Abelisauridae.
Spinosaurus aegyptiacus	76.3	14.2	9.51	1750	625	2.8	Spinosauridae	Saurischia	Theropoda	Carnivore	Albian	Cretaceous	Ibrahim, N., Sereno, P. C., Dal Sasso, C., Maganuco, S., Fabbri, M., Martill, D. M., ... & Iurino, D. A. (2014). Semiaquatic adaptations in a giant predatory dinosaur. Science, 345(6204), 1613-1616.
Stegoceras validum	38.6	25.2	36.19	225	205	1.1	Pachycephalosauria	Ornithischia	Pachycephalosauria	Omnivore	Campanian	Cretaceous	Sues, H. D., & Galton, P. M. (1987). Anatomy and classification of the North American Pachycephalosauria (Dinosauria: Ornithischia). E. Schweizerbart'sche.
Stegosaurus stenops	57.4	21	21.55	370	128	2.9	Thyreophora	Ornithischia	Thyreophora	Herbivore	Aptian	Cretaceous	Lautenschlager, S., Brassey, C. A., Button, D. J., & Barrett, P. M. (2016). Decoupled form and function in disparate herbivorous dinosaur clades. Scientific Reports, 6(1), 26495.
Struthiomimus altus	58.1	27.4	14.44	230	85	2.7	Ornithomimosauria	Saurischia	ManiraptoriformesH	Herbivore	Maastrichtian	Cretaceous	Cuff, A. R., & Rayfield, E. J. (2015). Retrodeformation and muscular reconstruction of ornithomimosaurian dinosaur crania. PeerJ, 3, e1093.
Styracosaurus albertensis	63.7	14.4	21.88	673	374	1.8	Ceratopsidae	Ornithischia	Ceratopsidae	Herbivore	Campanian	Cretaceous	Ryan, M. J., Holmes, R., & Russell, A. P. (2007). A revision of the late Campanian centrosaurine ceratopsid genus Styracosaurus from the Western Interior of North America. Journal of Vertebrate Paleontology, 27(4), 944-962.
Suchomimus tenerensis	71.3	13.6	15.05	1190	290	4.1	Spinosauridae	Saurischia	Theropoda	Carnivore	Barremian	Cretaceous	Mateus, O., Araujo, R., Natário, C., & Castanhinha, R. (2011). A new specimen of the theropod dinosaur Baryonyx from the early Cretaceous of Portugal and taxonomic validity of Suchosaurus. Zootaxa, 2827(5).
Syntarsus kayentakatae	59.1	25.4	15.53	220	71	3.1	Theropoda	Saurischia	Theropoda	Carnivore	Sinemurian	Jurassic	Rowe, T. (1989). A new species of the theropod dinosaur Syntarsus from the Early Jurassic Kayenta Formation of Arizona. Journal of Vertebrate Paleontology, 9(2), 125-136.
Tapuiasaurus macedoi	61.5	29.9	8.67	330	220	1.5	Sauropodomorpha	Saurischia	Sauropodomorpha	Herbivore	Aptian	Cretaceous	Zaher, H., Pol, D., Carvalho, A. B., Nascimento, P. M., Riccomini, C., Larson, P., ... & de Almeida Campos, D. (2011). A complete skull of an Early Cretaceous sauropod and the evolution of advanced titanosaurians. PLoS One, 6(2).
Tarbosaurus bataar	61.1	17.2	21.67	1250	595	2.1	Tyrannosauroidea	Saurischia	Tyrannosauroidea	Carnivore	Maastrichtian	Cretaceous	Hurum, J. H., & Sabath, K. (2003). Giant theropod dinosaurs from Asia and North America: skulls of Tarbosaurus bataar and Tyrannosaurus rex compared. Acta Palaeontologica Polonica, 48(2).
Tarchia tumanovae	54	14.9	31.07	358	224	1.6	Thyreophora	Ornithischia	Thyreophora	Herbivore	Campanian	Cretaceous	Park, J.Y., Lee, Y.N., Kobayashi, Y., Jacobs, L.L., Barsbold, R., Lee, H.J., Kim, N., Song, K.Y. and Polcyn, M.J., 2021. A new ankylosaurid from the Upper Cretaceous Nemegt Formation of Mongolia and implications for paleoecology of armoured dinosaurs. Scientific reports, 11(1), pp.1-14.
Tawa hallae	60.1	24.8	15.13	165	57	2.9	Theropoda	Saurischia	Theropoda	Carnivore	Norian	Triassic	Nesbitt, S. J., Smith, N. D., Irmis, R. B., Turner, A. H., Downs, A., & Norell, M. A. (2009). A complete skeleton of a Late Triassic saurischian and the early evolution of dinosaurs. science, 326(5959), 1530-1533.
Telmatosaurus transsylvanicus	58.2	18.9	22.9	376	209	1.8	Ornithopoda	Ornithischia	Ornithopoda	Herbivore	Maastrichtian	Cretaceous	Weishampel, D. B., Norman, D. B., & Grigorescu, D. (1993). Telmatosaurus transsylvanicus from the Late Cretaceous of Romania: the most basal hadrosaurid dinosaur. Palaeontology, 36(2), 361-385.
Tenontosaurus tilletti	51.8	23.3	24.9	436	230	1.9	Ornithopoda	Ornithischia	Ornithopoda	Herbivore	Aptian	Cretaceous	Thomas, D. A. (2015). The cranial anatomy of Tenontosaurus tilletti Ostrom, 1970 (Dinosauria, Ornithopoda).
Tethyshadros insularis	53.3	19.8	26.87	483	220	2.2	Ornithopoda	Ornithischia	Ornithopoda	Herbivore	Campanian	Cretaceous	Yates, A. M. (2003). A new species of the primitive dinosaur Thecodontosaurus (Saurischia: Sauropodomorpha) and its implications for the systematics of early dinosaurs. Journal of Systematic Palaeontology, 1(1), 1-42.
Thecodontosaurus caducus	42.4	40.2	17.44	44	25	1.8	Sauropodomorpha	Saurischia	Sauropodomorpha	Omnivore	Rhaetian	Triassic	Brill, K. & K. Carpenter (2006). "A Description of a New Ornithopod from the Lytle Member of the Purgatoire Formation (Lower Cretaceous) and a Reassessment of the Skull of Camptosaurus". In Carpenter, Kenneth (ed.). Horns and Beaks: Ceratopsian and Ornithopod Dinosaurs. Bloomington: Indiana University Press. pp. 49–67.
Theiophytalia kerri	56.3	18.8	24.92	520	217	2.4	Ornithopoda	Ornithischia	Ornithopoda	Herbivore	Aptian	Cretaceous	Boyd, C. A. (2014). The cranial anatomy of the neornithischian dinosaur Thescelosaurus neglectus. PeerJ, 2, e669.
Thescelosaurus neglectus	48.2	26.8	25.03		0	2.6	Neornithischia	Ornithischia	Neornithischia	Herbivore	Maastrichtian	Cretaceous	Dalla Vecchia, F. M. (2009). Tethyshadros insularis, a new hadrosauroid dinosaur (Ornithischia) from the Upper Cretaceous of Italy. Journal of Vertebrate Paleontology, 29(4), 1100-1116.
Titanoceratops ouranos	66.3	14.2	19.54	1205	670	1.8	Ceratopsidae	Ornithischia	Ceratopsidae	Herbivore	Campanian	Cretaceous	Longrich, N. R. (2011). Titanoceratops ouranos, a giant horned dinosaur from the late Campanian of New Mexico. Cretaceous Research, 32(3), 264-276.
Tlatolophus galorum	63.6	19.4	16.99	580	341	1.7	Ornithopoda	Ornithischia	Ornithopoda	Herbivore	Campanian	Cretaceous	Velasco, A. A. R., Aguilar, F. J., Hernández-Rivera, R., Maussán, J. L. G., Rodríguez, M. L., & Alvarado-Ortega, J. (2021). Tlatolophus galorum, gen. et sp. nov., a parasaurolophini dinosaur from the upper Campanian of the Cerro del Pueblo Formation, Coahuila, northern Mexico. Cretaceous Research, 126, 104884.
Tongtianlong limosus	44.7	31.5	23.87	125	90	1.4	Oviraptorosauria	Saurischia	ManiraptoriformesH	Omnivore	Maastrichtian	Cretaceous	Lü, J., Chen, R., Brusatte, S. L., Zhu, Y., & Shen, C. (2016). A Late Cretaceous diversification of Asian oviraptorid dinosaurs: evidence from a new species preserved in an unusual posture. Scientific Reports, 6, 35780.
Triceratops horridus	65.1	14.7	20.19	890	524	1.7	Ceratopsidae	Ornithischia	Ceratopsidae	Herbivore	Maastrichtian	Cretaceous	Ostrom, J. H., & Wellnhofer, P. (1985). The Munich specimen of Triceratops with a revision of the genus. Zitteliana, 14, 111-158.
Tsaagan mangas	59.1	28.7	12.17	200	63	3.2	Paraves	Saurischia	Paraves	Carnivore	Campanian	Cretaceous	Norell, M. A., Clark, J. M., Turner, A. H., Makovicky, P. J., Barsbold, R., & Rowe, T. (2006). A new dromaeosaurid theropod from Ukhaa Tolgod (Ömnögov, Mongolia). American Museum Novitates, 2006(3545), 1-51.
Tsagantegia longicranialis	56.2	12.8	31.06	195	78	2.5	Thyreophora	Ornithischia	Thyreophora	Herbivore	Turonian	Cretaceous	Tumanova, T. A. (1993). On A New Armored Dinosaur from Southeastern Gobi. Paleontologicheskii Zhurnal, (2), 92.
Tsintaosaurus spinorhinus	63.4	17.6	19.01	950	559	1.7	Ornithopoda	Ornithischia	Ornithopoda	Herbivore	Maastrichtian	Cretaceous	Prieto-Márquez, A., & Wagner, J. R. (2013). The ‘unicorn’dinosaur that wasn’t: a new reconstruction of the crest of Tsintaosaurus and the early evolution of the lambeosaurine crest and rostrum. PLoS One, 8(11).
Tyrannosaurus rex AMNH 5027	60.2	14.5	25.35	1195	597	2.0	Tyrannosauroidea	Saurischia	Tyrannosauroidea	Carnivore	Maastrichtian	Cretaceous	Carpenter, K. (1990). Variation in Tyrannosaurus rex. Dinosaur systematics: perspectives and approaches, 141-145.
Ugrunaaluk kuukpikensis	49.7	21.3	28.95	334	186	1.8	Ornithopoda	Ornithischia	Ornithopoda	Herbivore	Maastrichtian	Cretaceous	Mori, H., Druckenmiller, P. S., & Erickson, G. M. (2015). A new Arctic hadrosaurid from the Prince Creek Formation (lower Maastrichtian) of northern Alaska. Acta Palaeontologica Polonica, 61(1), 15-32.
Unaysaurus tolentinoi	52.8	26.8	20.4	132	60	2.2	Sauropodomorpha	Saurischia	Sauropodomorpha	Omnivore	Norian	Triassic	Darosa, A., Leal, L. A., Kellner, A., & Azevedo, S. A. K. (2004). A new early dinosaur (sauropodomorpha) from the caturrita formation (late triassic), paraná basin, brazil. Zootaxa, 690(10), 1.
Utahceratops gettyi	65.48	18.8	15.72	1069	590	1.8	Ceratopsidae	Ornithischia	Ceratopsidae	Herbivore	Campanian	Cretaceous	Sampson, S. D., Loewen, M. A., Farke, A. A., Roberts, E. M., Forster, C. A., Smith, J. A., & Titus, A. L. (2010). New horned dinosaurs from Utah provide evidence for intracontinental dinosaur endemism. PLoS One, 5(9), e12292.
Velafrons coahuilensis	62.3	19.3	18.39	630	371	1.7	Ornithopoda	Ornithischia	Ornithopoda	Herbivore	Campanian	Cretaceous	Gates, T. A., Sampson, S. D., De Jesús, C. R. D., Zanno, L. E., Eberth, D., Hernandez-Rivera, R., ... & Kirkland, J. I. (2007). Velafrons coahuilensis, a new lambeosaurine hadrosaurid (Dinosauria: Ornithopoda) from the late Campanian Cerro del Pueblo Formation, Coahuila, Mexico. Journal of Vertebrate Paleontology, 27(4), 917-930.
Velociraptor mongoliensis	60.9	20.3	18.89	220	76	2.9	Paraves	Saurischia	Paraves	Carnivore	Campanian	Cretaceous	Barsbold, R., & Osmólska, H. (1999). The skull of Velociraptor [Theropoda] from the Late Cretaceous of Mongolia. Acta Palaeontologica Polonica, 44(2), 189-219.
Xuwulong yueluni	53.6	21.9	24.46	410	228	1.8	Ornithopoda	Ornithischia	Ornithopoda	Herbivore	Aptian	Cretaceous	Hailu, Y., Daqing, L., & Weichang, L.. (2011). A new hadrosauriform dinosaur from the Early Cretaceous of Gansu Province, China. Acta Geologica Sinica?English Edition, 85(1), 51-57.
Yimenosaurus youngi	53.9	27.8	18.26	315	175	1.8	Sauropodomorpha	Saurischia	Sauropodomorpha	Omnivore	Pliensbachian	Jurassic	Bai, Z.; Yang, J.; Wang, G. (1990). Yimenosaurus, a New Genus of Prosauropod from Yimen County, Yunnan Province. Yuxiwenbo (Yuxi Culture and Scholarship). 1: 14–23.
Yinlong downsi	60.4	32.2	7.39	170	100	1.7	Ceratopsidae	Ornithischia	Ceratopsidae	Herbivore	Oxfordian	Jurassic	Xu, X., Forster, C. A., Clark, J. M., & Mo, J. (2006). A basal ceratopsian with transitional features from the Late Jurassic of northwestern China. Proceedings of the Royal Society B: Biological Sciences, 273(1598), 2135-2140.
Yizhousaurus sunae	58	21.7	20.31	273	182	1.5	Sauropodomorpha	Saurischia	Sauropodomorpha	Omnivore	Sinemurian	Jurassic	Zhang, Q. N., You, H. L., Wang, T., & Chatterjee, S. (2018). A new sauropodiform dinosaur with a ‘sauropodan’skull from the Lower Jurassic Lufeng Formation of Yunnan Province, China. Scientific reports, 8(1), 13464.
Yulong mini	38.9	30.8	30.32	65	41	1.6	Oviraptorosauria	Saurischia	ManiraptoriformesH	Omnivore	Maastrichtian	Cretaceous	Lü, J., Currie, P. J., Xu, L., Zhang, X., Pu, H., & Jia, S. (2013). Chicken-sized oviraptorid dinosaurs from central China and their ontogenetic implications. Naturwissenschaften, 100(2), 165-175.
Yutyrannus huali	68.1	16.2	15.65	800	364	2.2	Tyrannosauroidea	Saurischia	Tyrannosauroidea	Carnivore	Aptian	Cretaceous	Xu, X., Wang, K., Zhang, K., Ma, Q., Xing, L., Sullivan, C., ... & Wang, S. (2012). A gigantic feathered dinosaur from the Lower Cretaceous of China. Nature, 484(7392), 92-95.
Zalmoxes robustus	48.9	21.6	29.51	223	131	1.7	Ornithopoda	Ornithischia	Ornithopoda	Herbivore	Maastrichtian	Cretaceous	Weishampel, D. B., Jianu, C. M., Csiki, Z., & Norman, D. B. (2003). Osteology and phylogeny of Zalmoxes (ng), an unusual euornithopod dinosaur from the latest Cretaceous of Romania. Journal of Systematic Palaeontology, 1(2), 65-123.
Zupaysaurus rougieri	67.6	19.5	12.84	459	170	2.7	Theropoda	Saurischia	Theropoda	Carnivore	Norian	Triassic	Arcucci, A. B., & Coria, R. A. (2003). A new Triassic carnivorous dinosaur from Argentina. Ameghiniana, 40(2), 217-228.
Zuul crurivastator	54.3	14.7	30.97	350	175	2.0	Thyreophora	Ornithischia	Thyreophora	Herbivore	Campanian	Cretaceous	Arbour, V. M., & Evans, D. C. (2017). A new ankylosaurine dinosaur from the Judith River Formation of Montana, USA, based on an exceptional skeleton with soft tissue preservation. Royal Society Open Science, 4(5), 161086.
